# Supplementary material for: The Effects of Thermal Treatment on Lipid Oxidation, Protein Changes, and Storage Stabilization of Rice Bran
Source: Foods. 2022 Dec 10;11(24):4001. doi: 10.3390/foods11244001 (PMC9778295; doi:10.3390/foods11244001)
Supplement: Supplementary file 1 [file foods-11-04001-s001.zip]

Archive with 1 entries (1 files):
- foods-2088489-supplementary.pdf
